# Supplementary material for: Navigating Immunotherapy Resistance: The Role of Cross-Line Strategies in Cancer Treatment
Source: J Clin Med. 2026 Apr 5;15(7):2751. doi: 10.3390/jcm15072751 (PMC13073642; doi:10.3390/jcm15072751)
Supplement: Supplementary file 1 [file jcm-15-02751-s001.zip › Supplementary Tables.xlsx]

## Sheet: Content
	Content
	Table S1. Comprehensive patient baseline clinical characteristics.
	Table S2. Distribution of cross-line immune checkpoint inhibitor switching patterns.

## Sheet: Table S1
	Supplementary Table S1. Comprehensive patient baseline clinical characteristics
	Characteristics		N (%)		Characteristics		N (%)
	Age at Start of Cross-line Immunotherapy				Type of Cross-line Immunotherapy
	Median		63 (35-84)		PD-1		98 (93.3)
	≥60 years		70 (66.7)		PD-L1		7 (6.7)
	<60 years		35 (33.3)
	Sex				Concurrent Treatment
	Male		74 (70.5)		Yes		96 (91.4)
	Female		31 (29.5)		No		9 (8.6)
	Smoking Status
	Yes		54 (51.4)		Use of Steroids
	No		51 (48.6)		Yes		72 (68.6)
	ECOG Performance Status				No		33 (31.4)
	0		27 (25.7)
	1		74 (70.5)		Cross-line Treatment Episodes
	2		4 (3.8)		Median (Range)		5 (2-34)
	Cancer Diagnosis
	NSCLC		30 (28.6)
	SCLC		9 (8.6)		WBC (x10^9/L)
	EC		13 (12.4)		Mean ± SD		6.24 ± 2.65
	GC		17 (16.2)		Neutrophils (x10^9/L)
	CRC		5 (4.8)		Mean ± SD		4.28 ± 2.36
	HCC		6 (5.7)		Monocytes (x10^9/L)
	PC		1 (1)		Mean ± SD		0.44 ± 0.23
	BTC		5 (4.8)		Lymphocytes (x10^9/L)
	RCC		1 (1)		Mean ± SD		1.77 ± 4.94
	UC		2 (1.9)		Eosinophils (x10^9/L)
	HL		1 (1)		Mean ± SD		0.14 ± 0.17
	EC		3 (2.9)		Basophils (x10^9/L)
	CC		2 (1.9)		Mean ± SD		0.03 ± 0.09
	OC		1 (1)		RBC(x10^12/L)
	Melanoma		2 (1.9)		Mean ± SD		4.21 ± 3.43
	HNSCC		3 (2.9)		HGB (g/dL)
	Other Cancers		4 (3.8)		Mean ± SD		121.19 ± 20.53
	Cancer Stage				PLT (x10^9/L)
	II		1 (1)		Mean ± SD		205.94 ± 96.36
	III		13 (12.4)		CRP (mg/L)
	IV		88 (83.8)		Mean ± SD		19.84 ± 36.31
	Unknown		3 (2.9)		AST/ALT Ratio
	Reason for Cross-line Therapy				Mean ± SD		1.85 ± 1.43
	Disease Progression		98 (93.3)		ALB (g/dL)
	Adverse Reactions		2 (1.9)		Mean ± SD		38.23 ± 4.2
	Discontinued After Maintenance		1 (1)		Globulin (g/dL)
	Other Reasons		4 (3.8)		Mean ± SD		32.94 ± 5.73
	New Distant Metastasis				BUN (mmol/L)
	Yes		51 (48.6)		Mean ± SD		5.53 ± 1.62
	No		54 (51.4)		CRE (μmol/L)
	Metastasis Sites				Mean ± SD		70.43 ± 17.52
	Brain				Sodium (mmol/L)
	Yes		9 (8.6)		Mean ± SD		137.53 ± 13.05
	No		96 (91.4)		Potassium (mmol/L)
	Lung				Mean ± SD		4.37 ± 3.95
	Yes		48 (45.7)		Fibrinogen (g/L)
	No		57 (54.3)		Mean ± SD		3.84 ± 1.18
	Liver				FDP (mg/L)
	Yes		37 (35.2)		Mean ± SD		6.41 ± 12.73
	No		68 (64.8)		Calcium (mmol/L)
	Bone				Mean ± SD		2.28 ± 0.13
	Yes		33 (31.4)		LDH (U/L)
	No		72 (68.6)		Mean ± SD		235.8 ± 174.93
	Adrenal				D-Dimer (mg/L)
	Yes		11 (10.5)		Mean ± SD		1.51 ± 2.64
	No		94 (89.5)		TC (mmol/L)
	Peritoneal				Mean ± SD		4.75 ± 1.3
	Yes		16 (15.2)		TG (mmol/L)
	No		89 (84.8)		Mean ± SD		1.5 ± 0.77
	Pleural				HDL (mmol/L)
	Yes		9 (8.6)		Mean ± SD		1.09 ± 0.38
	No		96 (91.4)		LDL (mmol/L)
	Other				Mean ± SD		2.84 ± 0.99
	Yes		30 (28.6)		CEA (ng/mL)
	No		75 (71.4)		Median (Range)		4.68 (0.64-1000.00)
	NSCLC = Non-Small Cell Lung Cancer, SCLC = Small Cell Lung Cancer, EC = Esophageal Cancer, GC = Gastric Cancer, CRC = Colorectal Cancer, HCC = Hepatocellular Carcinoma, PC = Pancreatic Cancer， BTC = Biliary Tract Cancer, RCC = Renal Cell Carcinoma, UC = Urothelial Carcinoma, HL = Hodgkin's Lymphoma, EC = Endometrial Cancer, CC = Cervical Cancer, OC = Ovarian Cancer, MEL = Melanoma, HNSCC = Head a…

## Sheet: Table S2
	Supplementary Table S2. Distribution of cross-line immune checkpoint inhibitor switching patterns.
	ICI2 ICI1	Camrelizumab	Sintilimab	Toripalimab	Tislelizumab	Pembrolizumab	Nivolumab	Durvalumab	Atezolizumab	Penpulimab	Other	Total
	Camrelizumab	37	1	2	1	2		3		6	2	54
	Sintilimab	13	8		1				1		1	24
	Toripalimab	4		4								8
	Tislelizumab	3	1	2	1							7
	Pembrolizumab		1	1								2
	Nivolumab	1	2				2					5
	Atezolizumab					1			1			2
	Avelumab	1										1
	Other		1	1								2
	Total	59	14	10	3	3	2	3	2	6	3	105
	ICI1: Initial immune checkpoint inhibitor；ICI2: Cross-line immune checkpoint inhibitor
